# Supplementary material for: Identification of a gene signature of a pre-transformation process by senescence evasion in normal human epidermal keratinocytes
Source: Mol Cancer. 2014 Jun 14;13:151. doi: 10.1186/1476-4598-13-151 (PMC4065601; doi:10.1186/1476-4598-13-151)
Supplement: Additional file 2: Table S1 — The PSNE signature. List of the 286 genes of the PSNE signature. The 145 genes belonging to the cancer category in Figure 3A are highlighted in grey. The lane Group indicates the group numbers corresponding to the functional subcategories listed in Table 1 to which each gene belongs. [file 1476-4598-13-151-S2.xls]

## Sheet: PSNE signature
	E vs Y		E vs S
Gene_symbol	p_values	log (2) FC	p_values	log (2) FC	description	Group
Upregulated
A2ML1	6.75514e-06	2.31311	1.37872e-05	2.10378	alpha-2-macroglobulin-like 1
ACLY	0.000331053	2.091	0.000472518	1.98571	ATP citrate lyase	6
ADH5	0.000269206	1.21487	0.000160536	1.34042	Alcohol dehydrogenase 5 (class III), chi polypeptide	3, 9, 10
AKR1B10	0.000301985	5.11376	0.000372549	4.98156	Aldo-keto reductase family 1, member B10 (aldose reductase)	3
AKR1C2	2.65594e-06	3.78778	4.94131e-06	2.72742	Aldo-keto reductase family 1, member C2 (dihydrodiol dehydrogenase 2	3, 6
AKR1C3	3.35326e-06	3.32029	9.81371e-06	2.53619	Aldo-keto reductase family 1, member C3 (3-alpha hydroxysteroid dehydrogenase, type II)	3, 6
ALDH3A1	0.000408857	2.35568	0.000463331	2.34031	Aldehyde dehydrogenase 3 family, memberA1	3
AMOT	0.000235009	1.6787	0.000166408	1.8019	Angiomotin	7, 10
ANXA8	1.14349e-05	2.15124	2.54802e-05	1.88421	Annexin A8	7, 9
AQP3	3.25365e-06	3.12204	2.33575e-06	3.06336	Aquaporin 3	7, 10
ATP6V0A1	5.77988e-05	1.50619	0.000104354	1.38456	ATPase, H+ transporting, lysosomal V0 subunit a isoform 1
BBOX1	0.000147869	2.58754	9.87441e-05	2.80671	Butyrobetaine (gamma), 2-oxoglutarate dioxygenase (gamma-butyrobetaine hydroxylase) 1	3, 6
BDH1	0.000225636	1.47788	0.000114139	1.67217	3-hydroxybutyrate dehydrogenase (heart, mitochondrial)	3
BLNK	0.000469088	1.75725	0.000567854	1.71219	B-cell linker	7, 9
BNIP3	7.81994e-05	1.66406	0.00011484	1.56918	synonym: NIP3	9, 10
BNIPL	7.15176e-06	2.55196	8.0367e-06	2.65087	BCL2/adenovirus E1B 19kD interacting protein like
BPGM	2.65617e-05	1.99422	3.20774e-05	1.9564	2,3-bisphosphoglycerate mutase
C10orf58	4.5632e-05	1.83369	2.3128e-05	2.11225	Chromosome 10 open reading frame 58
C14orf1	8.45792e-05	1.55058	6.10778e-05	1.65633	Chromosome 14 open reading frame 1
C1GALT1C1	0.000224208	1.24991	0.000473072	1.11205	Core 1 UDP-galactose:N-acetylgalactosamine-alpha-R beta 1,3-galactosyltransferase 2
C20orf108	0.000637105	1.1264	0.000575994	1.15169	Chromosome 20 open reading frame 108
C4orf3	2.82803e-05	2.29732	6.83308e-05	1.98749	chromosome 4 open reading frame 3
CA12	2.80921e-05	1.89974	4.6966e-05	1.7653	Carbonic anhydrase XII
CARD18	0.000139346	1.11809	7.87165e-05	1.24887	ICEBERG caspase-1 inhibitor	7, 9
CASP14	2.02214e-05	3.66817	1.94908e-05	3.78498	Caspase 14, apoptosis-related cysteine protease	8
CCDC19	9.35344e-05	1.44128	0.000174188	1.30874	Nasopharyngeal epithelium specific protein 1
CD47	0.000133766	1.25741	0.00011421	1.2994	CD47 antigen (Rh-related antigen, integrin-associated signal transducer)
CD9	0.000400791	1.23942	0.000307078	1.31315	CD9 antigen (p24)	7, 9
CLIC3	2.02214e-05	1.72999	2.10527e-05	1.75687	Chloride intracellular channel 3
CPA4	7.15176e-06	1.97465	3.72108e-05	1.5089	Carboxypeptidase A4
CPVL	0.000357446	1.28728	6.10778e-05	1.75605	Carboxypeptidase, vitellogenic-like
CRABP2	2.95634e-05	2.08019	6.83308e-05	1.82039	Cellular retinoic acid binding protein 2	6, 8
CRISPLD2	0.000118463	2.86737	0.000345682	2.41833	cysteine-rich secretory protein LCCL domain containing 2
CRYAB	2.76406e-05	4.8268	3.62399e-05	4.68661	Crystallin, alpha B	2, 9, 10
CRYZ	5.34503e-05	2.05035	3.30832e-05	2.29569	Crystallin, zeta (quinone reductase)	3
CST6	3.07502e-05	1.84761	1.48067e-05	2.17067	Cystatin E/M	8
CTSC	0.000162222	1.17426	6.42798e-05	1.39447	Cathepsin C	10
CTSL2	4.89226e-06	2.36931	9.12678e-06	2.13362	Cathepsin L2
CXCL14	1.28529e-05	2.69021	4.41249e-05	2.22646	Chemokine (C-X-C motif) ligand 14	7, 10
CYB5A	4.96513e-06	2.20588	8.0367e-06	2.11128	Cytochrome b-5	3
CYP4B1	0.000528564	3.80534	0.000796552	3.58389	Cytochrome P450, family 4, subfamily B, polypeptide 1	3
D4S234E	0.000112744	1.42331	0.000116122	1.42031	DNA segment on chromosome 4 (unique) 234 expressed sequence
DEFB1	1.14349e-05	2.31752	2.10527e-05	2.11596	Defensin, beta 1	7, 9, 10
DEFB4A	6.17079e-05	2.06322	0.000103844	1.92208	Defensin, beta 4	7, 9, 10
DHRS1	2.80921e-05	1.86016	7.56062e-05	1.58342	Dehydrogenase/reductase (SDR family) member 1	3
DLX5	0.000110349	1.86424	0.000187644	1.71878	Distal-less homeo box 5
DNAJA1	3.13608e-05	2.04465	0.000295319	1.681	DnaJ (Hsp40) homolog, subfamily A, member 1	2, 9, 10
DNAJB4	0.000125689	1.6033	0.000464021	1.29922	DnaJ (Hsp40) homolog, subfamily B, member 4	2, 9, 10
DSC1	0.000135316	2.80449	0.000109277	2.93741	Desmocollin 1
DSC2	6.33222e-06	2.44547	1.19275e-05	2.25818	Desmocollin 2
DSG1	4.89226e-06	2.6256	1.93869e-06	3.18413	Desmoglein 1
DSP	0.000449135	1.33077	0.000640006	1.26087	Desmoplakin	7, 8, 9
DUOX1	0.000685802	1.14831	0.000515751	1.21633	Dual oxidase 1	3, 9, 10
DYNLL1	0.0001912	1.23001	0.000249363	1.18946	Dynein, cytoplasmic, light polypeptide 1
ELL3	4.59356e-05	1.76594	0.000330551	1.2944	Elongation factor RNA polymerase II-like 3
EMP2	0.000109663	1.66543	4.03117e-05	1.99893	Epithelial membrane protein 2
ENDOD1	0.000369963	1.24636	0.000150423	1.46331	endonuclease domain containing 1
EPHA4	0.000327787	1.7199	0.00027715	1.78966	EphA4
ETFDH	0.000155591	1.37168	0.000103995	1.48406	Electron-transferring-flavoprotein dehydrogenase	3, 6, 9, 10
FABP5	3.18824e-06	3.06463	1.93869e-06	3.07079	Fatty acid binding protein 5 (psoriasis-associated)	8
FAM162A	0.000198244	1.28411	0.000135018	1.38258	family with sequence similarity 162, member A
FAM83C	0.000675334	2.24472	0.000405674	2.47531	family with sequence similarity 83, member C
FANK1	0.000484022	1.45578	0.000520807	1.45138	Fibronectin type 3 and ankyrin repeat domains 1
FBXO30	2.94126e-05	1.81599	2.19096e-05	1.94174	F-box protein 30
FGD5	2.844e-05	1.61244	0.000140437	1.24099	FYVE, RhoGEF and PH domain containing 5
GART	0.000184152	1.89698	0.000613262	1.55892	Phosphoribosylglycinamide formyltransferase, phosphoribosylglycinamide synthetase, phosphoribosylaminoimidazole synthetase	10
GBP1	0.000260218	2.20012	0.000472518	2.00688	Guanylate binding protein 1, interferon-inducible, 67kDa
GDPD2	2.80921e-05	2.97447	0.000743486	1.71035	Glycerophosphodiester phosphodiesterase domain containing 2	1
GDPD3	0.000461783	1.40927	0.000224216	1.60994	glycerophosphodiester phosphodiesterase domain containing 3	1
GJA1	0.000500804	1.29452	0.000344271	1.40079	Gap junction protein, alpha 1, 43kDa (connexin 43)
GJB2	0.00039291	2.54	0.000651708	2.33938	Gap junction protein, beta 2, 26kDa (connexin 26)
GJB6	3.01662e-05	1.94165	1.41406e-05	2.30341	Gap junction protein, beta 6 (connexin 30)
GLTP	4.55836e-05	1.55827	0.000246263	1.19045	Glycolipid transfer protein
GPNMB	3.56416e-06	3.37828	8.20659e-06	2.84891	Glycoprotein (transmembrane) nmb
GPR115	4.5632e-05	2.18435	0.000161968	1.80152	G protein-coupled receptor 115
GPX4	7.22445e-05	1.35364	0.000243665	1.11337	Glutathione peroxidase 4 (phospholipid hydroperoxidase)	3, 9, 10
GRHL3	0.000297767	1.50295	9.31637e-05	1.84807	Transcription factor CP2-like 4	7, 8, 9
GSTA4	0.000277542	1.79198	0.000133482	2.05011	Glutathione S-transferase A4
GSTP1	0.000369963	1.85679	0.000567854	1.73176	Glutathione S-transferase pi
GTF2I	0.000281675	1.3163	0.000235105	1.37216	General transcription factor II, i
HMGB3P6	0.000139346	1.88373	0.000523086	1.51844	High mobility group box 3 pseudogene 6
HSPA8	4.89226e-06	2.4457	8.0367e-06	2.2426	Heat shock 70kDa protein 8	2, 9, 10
HSPB1	4.96513e-06	2.14519	2.19096e-05	1.67039	Heat shock 27kDa protein 1	9, 10
IDI2-AS1	5.13818e-05	1.46082	3.62399e-05	1.60195	IDI2 antisense RNA 1 (non-protein coding)
IFIT1	3.04723e-05	2.55583	3.01124e-05	2.63863	synonyms: G10P1, IFI56, IFI-56, IFNAI1, RNM561, GARG-16
IFNGR1	3.3358e-05	1.66745	0.000217171	1.2378	Interferon gamma receptor 1
IL1F9	2.76406e-05	2.1659	3.01124e-05	2.16151	Interleukin 1 family, member 9
INPP5J	2.76406e-05	2.23253	0.000224216	1.56859	Phosphatidylinositol (4,5) bisphosphate 5-phosphatase, A
ITGB6	5.13818e-05	2.47354	3.72108e-05	2.68225	Integrin, beta 6	7, 9
KANK1	0.00092035	1.32974	0.000202964	1.16126	Ankyrin repeat domain 15
KIAA1958	0.000395052	1.44894	0.000623751	1.34535	KIAA1958
KLK11	5.40951e-05	1.60222	3.11854e-05	1.81672	Kallikrein 11
KRT1	4.4817e-05	2.04865	8.0367e-06	2.9481	Keratin 1 (epidermolytic hyperkeratosis)	7, 8, 9, 10
KRT13	1.84297e-05	1.82915	2.36302e-05	1.77565	Keratin 13	8
KRT15	1.28529e-05	2.02267	0.000223994	1.2572	Keratin 15	8
KRT2A	3.35326e-06	4.01426	4.22111e-06	3.7914	Keratin 2A (epidermal ichthyosis bullosa of Siemens)
KRT75	6.62754e-05	1.51409	0.000187644	1.29178	Cytokeratin type II
KRTAP19-1	0.000168433	2.1322	0.000215902	2.08076	Keratin associated protein 19-1
LDHA	3.73923e-05	1.61637	3.71531e-05	1.67266	Lactate dehydrogenase A	3, 6, 7
LGALS7	6.75514e-06	2.58956	4.6966e-05	1.88187	Lectin, galactoside-binding, soluble, 7 (galectin 7)
LMBRD1	4.5632e-05	1.78028	5.39983e-05	1.77082	LMBR1 domain containing 1
LOC283270	4.55836e-05	1.85647	0.000307078	1.36889	Hypothetical protein LOC283270
LY6D	3.35326e-06	3.36705	2.76127e-06	3.43705	Lymphocyte antigen 6 complex, locus D
LYPD3	4.35105e-06	2.33688	1.93869e-06	2.78151	GPI-anchored metastasis-associated protein homolog
MGST2	0.000331176	1.21848	0.00036296	1.20997	Microsomal glutathione S-transferase 2	6
MPZL2	4.3032e-05	1.89414	0.000307493	1.79858	Epithelial V-like antigen 1
MX1	6.75514e-06	2.0736	4.21104e-06	2.44454	Myxovirus (influenza virus) resistance 1, interferon-inducible protein p78 (mouse)	9
MYLK	7.68824e-05	2.00052	4.6966e-05	2.21668	Myosin, light polypeptide kinase
NAGK	0.000161579	1.47337	0.000269609	1.37057	N-acetylglucosamine kinase
NARF	0.000132761	1.42453	0.000565032	1.12054	Nuclear prelamin A recognition factor	3
OAS1	0.000667768	1.96378	0.00033426	2.23672	2',5'-oligoadenylate synthetase 1, 40/46kDa
PAM	0.000285837	1.41881	0.000830863	1.19227	Peptidylglycine alpha-amidating monooxygenase	3
PARP9	0.000278446	1.29411	0.000333237	1.26973	B aggressive lymphoma gene
PART1	3.68944e-05	2.21171	4.6966e-05	2.17661	Prostate androgen-regulated transcript 1
PDZK1IP1	7.58505e-05	3.24633	5.39983e-05	3.46958	Membrane-associated protein 17
PERP	9.7981e-05	1.38405	0.000163826	1.2777	PERP, TP53 apoptosis effector
PGAP1	6.75514e-06	2.91588	1.42102e-05	2.63621	GPI deacylase
PLA2G3	0.000783559	1.97659	0.000835602	1.97164	Phospholipase A2, group III
PLBD1	4.96513e-06	2.17348	4.21104e-06	2.38468	Hypothetical protein FLJ22662
PLD1	0.000221658	1.53546	0.000501021	1.3466	Phospholipase D1, phophatidylcholine-specific	1, 6, 7, 9, 10
PROM2	6.53225e-05	1.64125	8.49189e-05	1.59322	Prominin 2
PTGFRN	0.000135316	1.5604	0.000352566	1.34208	synonyms: FPRP, EWI-F, CD9P-1, SMAP-6, FLJ11001, KIAA1436
PTHLH	1.49266e-05	2.58719	0.000128799	1.80559	Parathyroid hormone-like hormone	8
RHBDL2	0.00038989	1.35886	0.000563698	1.28309	Rhomboid, veinlet-like 2 (Drosophila)
RHCG	4.35105e-06	2.76858	1.93869e-06	3.39598	Rhesus blood group, C glycoprotein
S100A12	0.000113214	3.58411	0.000161682	3.41025	S100 calcium binding protein A12 (calgranulin C)	7, 9, 10
S100A8	1.6562e-05	3.27562	8.3741e-06	3.83076	S100 calcium binding protein A8 (calgranulin A)	7, 9
S100A9	1.27425e-05	1.83015	4.94131e-06	2.27764	S100 calcium binding protein A9 (calgranulin B)	7, 9, 10
SAA1	6.25124e-06	2.74318	9.83772e-05	1.70642	Serum amyloid A1	7, 9, 10
SAA2	3.35326e-06	2.71736	1.72955e-05	1.91465	Serum amyloid A2	7, 9, 10
SC4MOL	0.000106673	1.44087	0.000305333	1.213	Sterol-C4-methyl oxidase-like	3, 6
SCAP	0.000175137	1.95505	0.000146125	2.04813	SREBP CLEAVAGE-ACTIVATING PROTEIN	2, 9
SCPEP1	0.000162222	1.30757	0.000187644	1.296	Serine carboxypeptidase 1	6
SDR9C7	3.8049e-05	1.96198	1.31783e-05	2.47225	Orphan short-chain dehydrogenase / reductase	3
SERPINB13	2.844e-05	2.19801	0.000239862	1.54769	Serine (or cysteine) proteinase inhibitor, clade B (ovalbumin), member 13
SERPINB5	0.000168433	2.43528	0.000502606	2.04812	Serine (or cysteine) proteinase inhibitor, clade B (ovalbumin), member 5
SERPINE1	1.14349e-05	1.86834	1.74842e-05	1.76596	Serine (or cysteine) proteinase inhibitor, clade E (nexin, plasminogen activator inhibitor type 1), member 1	7, 9, 10
SMPDL3A	1.28529e-05	1.85913	4.73118e-05	1.51347	Sphingomyelin phosphodiesterase, acid-like 3A	1
SNRNP35	0.00043223	1.13933	0.000352566	1.19379	U11/U12 snRNP 35K
SPRR1A	0.000109663	1.59571	0.000455019	1.89179	Small proline-rich protein 1A	8
SPRR1B	0.000393956	1.89655	0.000271954	2.0428	Small proline-rich protein 1B (cornifin)	8
SQLE	0.000316729	1.32794	5.39983e-05	1.81981	Squalene epoxidase	3, 10
SREBF1	0.000246506	2.42256	0.000472019	2.19619	Sterol regulatory element binding transcription factor 1	7, 9
TACSTD2	0.000158146	1.13566	1.81402e-05	1.67881	Tumor-associated calcium signal transducer 2
TAGLN	5.50922e-06	2.12779	9.13472e-05	1.30986	Transgelin
TFRC	4.96513e-06	2.46652	5.69969e-06	2.50613	Transferrin receptor (p90, CD71)	7, 9, 10
TGFBI	0.000147869	1.82191	6.49211e-05	2.12131	Transforming growth factor, beta-induced, 68kDa
TMEM14A	0.000272388	1.50839	9.91722e-05	1.80615	Transmembrane protein 14A
TMEM45A	2.15049e-05	2.45729	1.31783e-05	2.77656	transmembrane protein 45A
TMEM79	0.000953498	1.18919	0.000435846	1.38079	transmembrane protein 79
TNNT2	0.000129672	1.59496	0.000344271	1.36598	Troponin T2, cardiac	10
TRIM16	7.81994e-05	1.31715	2.10527e-05	1.68423	Tripartite motif-containing 16	7, 10
TRIM29	3.27684e-05	1.99292	0.00012419	1.61528	Tripartite motif-containing 29
TRIM47	0.000302603	1.14517	0.000110893	1.3684	Tripartite motif-containing 47
TRIM59	0.00038989	1.11014	0.000187644	1.27291	Tripartite motif-containing 59
TUBA1A	3.3863e-05	2.4382	3.71531e-05	2.48218	Tubulin, alpha 3
TUBA4A	3.35326e-06	2.61122	1.93869e-06	3.43378	Tubulin, alpha 1 (testis specific)
VAMP8	0.000331053	1.43663	0.000301876	1.47699	Vesicle-associated membrane protein 8 (endobrevin)
VCL	0.000664861	1.32113	0.000262669	1.56902	Vinculin	3
ZNF185	0.000218449	1.20516	0.000247637	1.19168	Zinc finger protein 185 (LIM domain)
ZNF823	0.000722758	1.51348	0.000561651	1.31082	Zinc finger protein 823
Downregulated
AARS	0.000135316	-1.40159	0.000149465	-1.39383	Alanyl-tRNA synthetase	6, 8, 9, 10
ANAPC16	0.000162222	-1.13358	6.91788e-05	-1.32285	anaphase promoting complex subunit 16
AREG	1.28529e-05	-2.8728	1.7902e-05	-2.77699	Amphiregulin (schwannoma-derived growth factor)
ARG2	0.000113214	-2.54193	0.000392884	-2.07787	Arginase, type II	6
ASNS	2.65594e-06	-2.96088	2.33575e-06	-2.6623	Asparagine synthetase	6, 7, 9, 10
ATF3	3.24253e-05	-2.35597	1.74842e-05	-2.53875	Activating transcription factor 3	6
ATF4	4.43869e-05	-1.96606	8.18702e-05	-1.80123	Activating transcription factor 4 (tax-responsive enhancer element B67)	6, 9
AXL	8.55178e-06	-2.91406	6.54578e-06	-3.23711	AXL receptor tyrosine kinase	7
BCAT1	0.000162226	-1.82698	9.80282e-05	-2.0249	Branched chain aminotransferase 1, cytosolic	4, 6
BEX2	0.000899715	-1.13162	0.000206617	-1.4728	Brain expressed X-linked 2
C12orf32	0.000225636	-1.40545	0.000147325	-1.52767	chromosome 12 open reading frame 32
C12orf65	0.000204874	-1.48031	0.000271954	-1.43033	chromosome 12 open reading frame 65
C19orf10	0.00016055	-1.30985	0.000187644	-1.29485	Chromosome 19 open reading frame 10
C3orf26	5.34503e-05	-1.48688	9.12331e-05	-1.38314	chromosome 3 open reading frame 26
C6orf48	1.09457e-05	-2.58546	1.74842e-05	-2.42126	Chromosome 6 open reading frame 48
CBS	0.000882663	-1.44467	0.000618586	-1.54447	Cystathionine-beta-synthase	6
CCDC59	0.000132761	-1.31285	0.000169429	-1.27424	HSPC128 protein
CCNI	0.000109663	-1.40744	0.000280502	-1.20972	Cyclin I
CDC42BPA	0.000297789	-1.2501	0.000280502	-1.27934	CDC42 binding protein kinase alpha (DMPK-like)
CDKN1A	9.64171e-05	-1.2854	0.000570746	-1.43234	Cyclin-dependent kinase inhibitor 1A (p21, Cip1)	7, 9, 10
CDKN3	4.89226e-06	-2.35177	3.01124e-05	-1.69264	Cyclin-dependent kinase inhibitor 3 (CDK2-associated dual specificity phosphatase)
CEBPG	0.000110225	-1.61723	0.000238316	-1.4293	CCAAT/enhancer binding protein (C/EBP), gamma	9
CEP57	0.000164615	-1.25389	0.000201284	-1.23508	Translokin
CHAC1	4.96513e-06	-2.11522	8.71998e-06	-1.97223	Hypothetical protein MGC4504
CIRBP	0.000122773	-1.33802	0.000281185	-1.17565	Cold inducible RNA binding protein	9
CLDN7	7.74476e-05	-1.81277	4.74766e-05	-1.99661	Claudin 7
CTH	7.44533e-05	-2.54966	4.6966e-05	-2.80035	Cystathionase (cystathionine gamma-lyase)	6
DCI	0.000400791	-1.39195	0.000666754	-1.28518	Dodecenoyl-Coenzyme A delta isomerase (3,2 trans-enoyl-Coenzyme A isomerase)	6
DKK1	0.000484022	-1.3912	6.53846e-05	-1.97934	Dickkopf homolog 1 (Xenopus laevis)
E2F7	0.00037744	-1.19921	5.64227e-05	-1.67432	Homo sapiens E2F transcription factor 7 (E2F7), mRNA.
EGFR	0.000272388	-1.20502	0.000112361	-1.46002	Epidermal growth factor receptor (erythroblastic leukemia viral (v-erb-b) oncogene homolog, avian)	9, 10
EIF1	0.000129823	-1.30304	0.000185417	-1.24477	Putative translation initiation factor	9
EIF1B	0.000812381	-1.3216	0.000372025	-1.5252	Translation factor sui1 homolog
EIF4EBP1	0.000125689	-2.7523	0.000560486	-2.1507	Eukaryotic translation initiation factor 4E binding protein 1	10
EXOSC8	1.09457e-05	-1.94662	1.19132e-05	-1.97086	Exosome component 8
FAM129A	0.00048723	-1.52486	0.000501021	-1.53465	family with sequence similarity 129, member A	9
FAM169A	0.00094286	-1.25594	0.000495643	-1.4187	family with sequence similarity 169, member A
FAM24B	0.000400791	-1.73379	0.000767583	-1.56424	family with sequence similarity 24, member B
FEZ1	0.000162222	-1.74837	0.000136896	-1.82393	Fasciculation and elongation protein zeta 1 (zygin I)
FHL1	3.37276e-05	-2.24969	5.66818e-05	-2.10156	Four and a half LIM domains 1
FKBP11	0.000113214	-1.41914	0.000515751	-1.10451	FK506 binding protein 11, 19 kDa
GARS	3.24253e-05	-1.58692	4.74766e-05	-1.52053	Glycyl-tRNA synthetase	6
GAS5	3.07502e-05	-2.31907	3.20591e-05	-2.37199	Growth arrest-specific 5
GDF15	0.000339108	-2.96977	0.000206617	-3.26916	Growth differentiation factor 15
GFPT1	2.45732e-05	-2.1091	0.000351327	-1.43201	Glutamine-fructose-6-phosphate transaminase 1	4, 6
GPCPD1	0.000882663	-1.24922	0.000218983	-1.60353	Hypothetical protein KIAA1434	1
GPT2	0.000400791	-1.73602	0.000669358	-1.60079	Glutamic pyruvate transaminase (alanine aminotransferase) 2	4
GRPEL2	0.000228782	-1.42055	0.000360995	-1.32798	GrpE-like 2, mitochondrial (E. coli)	2
H1F0	3.01662e-05	-2.17665	8.34829e-05	-1.85864	H1 histone family, member 0
HERPUD1	0.00013988	-1.55379	0.000224094	-1.45546	Homocysteine-inducible, endoplasmic reticulum stress-inducible, ubiquitin-like domain member 1	9, 10
HIST1H1D	1.27425e-05	-2.01123	0.000370385	-1.13464	Histone 1, H1d
HIST1H4C	6.15021e-05	-1.99618	0.000500684	-1.41866	Histone 1, H4c
HSPA5	8.00705e-05	-2.24229	4.6966e-05	-2.50487	Heat shock 70kDa protein 5 (glucose-regulated protein, 78kDa)	2, 7, 9
HSPA9B	0.000158991	-1.31546	8.62273e-05	-1.47489	Heat shock 70kDa protein 9B (mortalin-2)
IARS	8.70917e-05	-1.37284	6.78113e-05	-1.47116	Isoleucine-tRNA synthetase	6
IL1A	4.29272e-05	-1.85865	0.000104508	-1.61924	Interleukin 1, alpha	7, 9
IL1B	1.84297e-05	-1.91012	1.20198e-05	-2.13071	Interleukin 1, beta	7, 9, 10
KITLG	0.000625579	-1.17642	0.000110618	-1.59102	KIT ligand
KRT18	5.25625e-05	-1.34846	6.50477e-05	-1.32473	Keratin 18
LAMP3	0.000398616	-1.76491	5.39983e-05	-2.51305	Lysosomal-associated membrane protein 3
LCE3D	4.96513e-06	-2.43018	0.000233371	-1.25609	Small proline rich-like (epidermal differentiation complex) 6A	8
LY6E	0.000117227	-1.48545	0.000351327	-1.24606	Lymphocyte antigen 6 complex, locus E
MAP1B	0.000783464	-1.32921	9.12331e-05	-1.93623	Microtubule-associated protein 1B	7, 9, 10
MAP1LC3B	0.000235794	-1.73695	8.17013e-05	-2.10456	Microtubule-associated protein 1 light chain 3 beta
MARS	1.75314e-05	-3.4283	1.19132e-05	-3.82741	Methionyl-TRNA Synthetase	6
MRPL12	0.000221658	-1.60106	0.000573766	-1.36871	Mitochondrial ribosomal protein L12
MTCP1	0.000743438	-1.17974	0.000565032	-1.24425	Mature T-cell proliferation 1
MTHFD2	1.89718e-05	-2.36836	2.36302e-05	-2.31274	Methylene tetrahydrofolate dehydrogenase (NAD+ dependent), methenyltetrahydrofolate cyclohydrolase	3, 6
NCRNA00188	0.000485858	-1.13508	0.000208581	-1.33137	Hypothetical protein MGC40157
NCRNA00219	1.66472e-05	-2.23023	3.72108e-05	-1.97481	TIGA1
NGF	0.000739982	-1.34326	0.000351327	-1.54159	Nerve growth factor, beta polypeptide	7, 9, 10
NRG1	0.000162226	-1.42181	0.000500684	-1.19087	Neuregulin 1	7, 9
NUPR1	0.000109663	-1.37161	6.81541e-05	-1.49245	P8 protein (candidate of metastasis 1)	7, 9, 10
OR52E3P	7.78747e-05	-1.38768	0.000228471	-1.16755	olfactory receptor, family 52, subfamily E, member 3 pseudogene
PAM16	0.000297767	-1.21268	0.00035539	-1.18789	Mitochondria-associated protein involved in granulocyte-macrophage colony-stimulating factor signal transduction
PCK2	3.25365e-06	-2.66292	1.93869e-06	-3.05421	Phosphoenolpyruvate carboxykinase 2 (mitochondrial)	6
PFDN2	5.09175e-05	-1.61308	3.45552e-05	-1.77855	Prefoldin 2	2
PFN1	0.000124201	-1.41992	0.000512176	-1.12464	Profilin 1
PHLDA1	1.17034e-05	-2.02971	1.81402e-05	-1.90952	Pleckstrin homology-like domain, family A, member 1
PLA2G2F	0.000374403	-1.85143	0.000947626	-1.59311	Phospholipase A2, group IIF
PLCL1	0.000246506	-1.17176	0.000276606	-1.16478	Phospholipase C-like 1	1
PPP1R15A	3.01662e-05	-2.36096	5.39983e-05	-2.17258	Protein phosphatase 1, regulatory (inhibitor) subunit 15A	9, 10
PRKAB2	4.5632e-05	-1.4735	9.12331e-05	-1.33712	Protein kinase, AMP-activated, beta 2 non-catalytic subunit	6
PRNP	8.648e-05	-1.57419	0.000104508	-1.5337	Prion protein (p27-30) (Creutzfeld-Jakob disease, Gerstmann-Strausler-Scheinker syndrome, fatal familial insomnia)	9, 10
PSAT1	8.39486e-06	-2.45107	8.0367e-06	-2.59212	Phosphoserine aminotransferase 1	4, 6
PSMB8	0.000289693	-1.1356	0.000280502	-1.15582	Proteasome (prosome, macropain) subunit, beta type, 8 (large multifunctional protease 7)
PXK	0.000976372	-1.26359	0.000526115	-1.41873	PX domain containing serine/threonine kinase	7, 9
RAET1K	9.57151e-05	-1.46334	5.39983e-05	-1.62365	Retinoic acid early transcript 1K pseudogene
RCN1	0.000139346	-1.46793	0.000125084	-1.5112	Reticulocalbin 1, EF-hand calcium binding domain
RP9	0.000492809	-1.36406	0.000988936	-1.22924	Retinitis pigmentosa 9 (autosomal dominant)
RPL22L1	0.000418746	-1.50028	0.000378963	-1.54395	Similar to ribosomal protein L22
SAE1	8.80293e-05	-2.42101	0.000104354	-2.37115	SUMO-1 activating enzyme subunit 1
SESN2	0.000113048	-1.86852	0.000394811	-1.52149	Sestrin 2
SFTA1P	0.000172373	-1.45851	0.000500684	-1.23374	Surfactant associated protein F mRNA, partial sequence, mRNA sequence
SHMT2	3.37276e-05	-1.71504	7.54638e-05	-1.52547	Serine hydroxymethyltransferase 2 (mitochondrial)	6
SLC1A5	3.01662e-05	-1.83334	0.000108179	-1.49338	Solute carrier family 1 (neutral amino acid transporter), member 5	5
SLC3A2	3.35553e-06	-2.4376	4.76902e-06	-2.2777	Solute carrier family 3 (activators of dibasic and neutral amino acid transport), member 2	5
SLC43A3	1.84297e-05	-1.64154	0.000104508	-1.23076	Solute carrier family 43, member 3
SLC7A11	4.89226e-06	-2.78127	2.33575e-06	-3.24142	Solute carrier family 7, (cationic amino acid transporter, y+ system) member 11	5, 10
SLC7A5	6.25124e-06	-2.23968	1.19132e-05	-2.06295	Solute carrier family 7 (cationic amino acid transporter, y+ system), member 5	5, 6
SNHG12	1.14978e-05	-1.94762	1.72955e-05	-1.86637	small nucleolar RNA host gene 12 (non-protein coding)
SNORD22	0.000203301	-1.57301	0.000607868	-1.31306	RNA, U22 small nucleolar
STC2	6.25124e-06	-3.93676	8.77102e-06	-3.82227	Stanniocalcin 2	7, 10
SYNE1	0.000943691	-1.26548	0.00032465	-1.5404	Spectrin repeat containing, nuclear envelope 1
TACC1	0.000405432	-1.40339	0.00032522	-1.47891	Transforming, acidic coiled-coil containing protein 1
TAF1D	0.000484022	-1.54974	0.000939965	-1.40197	TATA box binding protein (TBP)-associated factor, RNA polymerase I, D,
TCEA1	1.84297e-05	-1.84658	1.81402e-05	-1.88634	Transcription elongation factor A (SII), 1
TIMM50	0.000450803	-1.33053	0.000461074	-1.3433	synonym: TIM50L
TMEM42	0.000115207	-1.35324	0.000187644	-1.26106	transmembrane protein 42
TNFRSF12A	3.6392e-05	-1.50519	6.81541e-05	-1.3733	Tumor necrosis factor receptor superfamily, member 12A
TRIB3	1.69533e-05	-2.18513	3.72108e-05	-1.94354	Tribbles homolog 3 (Drosophila)	9
TRIM25	8.648e-05	-1.35917	0.000174188	-1.21985	Tripartite motif-containing 25
TROAP	2.47136e-05	-1.82699	0.000144738	-1.35919	Trophinin associated protein (tastin)
TSC22D3	0.000205551	-2.69666	0.000218983	-2.7011	Delta sleep inducing peptide, immunoreactor
TSLP	0.000172373	-1.57805	8.19569e-05	-1.81709	Thymic stromal lymphopoietin
TXNIP	9.30823e-05	-1.52678	1.11823e-05	-2.29049	Thioredoxin interacting protein	7, 8, 9, 10
UAP1	4.5632e-05	-1.3723	4.97444e-05	-1.38936	UDP-N-acteylglucosamine pyrophosphorylase 1
UPP1	2.65594e-06	-3.81284	1.93869e-06	-3.81005	Uridine phosphorylase 1
KLF5	4.98365e-05	-1.35873	0.000195356	-1.10137	Kruppel-like factor 5 (intestinal)
VIM	7.61005e-06	-2.07784	6.27428e-05	-1.46149	Vimentin
WARS	0.000523893	-1.11822	0.000110079	-1.47208	Tryptophanyl-tRNA synthetase	6
XBP1	0.000318107	-1.99562	0.000375356	-1.95673	X-box binding protein 1
XPOT	0.00060129	-1.22101	0.000464021	-1.29281	Exportin, tRNA (nuclear export receptor for tRNAs)
ZBED3	0.000625579	-1.83023	0.000577294	-1.86399	Zinc finger, BED domain containing 3
ZNF593	0.000113214	-1.44923	0.000205061	-1.32657	Zinc finger protein 593
